# Supplementary material for: Androgen Receptor is a Negative Regulator of PRDM16 in Beige Adipocyte
Source: Adv Sci (Weinh). 2023 May 21;10(21):2300070. doi: 10.1002/advs.202300070 (PMC10375129; doi:10.1002/advs.202300070)
Supplement: Supplementary file 2 — Supplemental Table 1 [file ADVS-10-2300070-s004.xlsx]

## Sheet: ENCODE_and_ChEA_Consensus_TFs_f
Table S1. ENCODE and ChEA consensus transcription factors (TFs) analysis on upregulated genes in Prdm16 high SVC clones.
Gene	Term	Overlap	P-value	Adjusted P-value	Old P-value	Old Adjusted P-value	Odds Ratio	Combined Score	Target genes
Irf8	IRF8 CHEA	32/121	7.59029e-20	7.7421e-18	0	0	10.536	463.847	RTP4;CD274;CNP;UBA7;IFI35;TAPBPL;ZC3HAV1;SMG7;USP18;TOR1AIP1;PSMB10;IFIH1;SOCS1;GBP2;TRIM21;DTX3L;DDX58;OSBPL3;MX2;STAT2;TAP2;TAP1;PARP14;PSMB8;TAPBP;PSMB9;BTC;EHD1;ISG20;PSME2;IRF5;IRF9
E2f4	E2F4 ENCODE	63/710	5.64191e-12	2.87737e-10	0	0	2.90793	75.3178	GABPB2;GMNN;MCM10;KIF11;BRCA1;CHTF18;TUBA1B;WDR90;PBK;KNTC1;MYBL2;TK1;SPDL1;AGFG2;HAUS5;GTPBP1;DCK;MELK;ESPL1;INCENP;FANCD2;PGP;TIMELESS;BIRC5;ALDOA;CDCA5;TROAP;LIN9;IQGAP3;LMF2;TOR1AIP1;AURKB;RECQL4;BRIP1;CDC45;RACGAP1;RAD21;POC1A;E2F2;CLSPN;PCNT;E2F7;E2F8;FANCI;POLQ;STIL;RANBP3;CDC6;DEK;FANCG;LSM3;TICRR;DHFR;NET1;RAD51;CENPH;PRC1;RFWD3;ANP32E;CENPP;RAD18;SPC24;CEP89
Irf1	IRF1 ENCODE	31/263	2.40952e-09	8.19236e-08	0	0	3.88049	77.0038	OGFR;UBE2L6;IFI35;ZC3HAV1;BRCA1;PSMB10;SOCS1;CDC45;CCRL2;G3BP2;B2M;TRIM21;JUN;DTX3L;STAT1;STAT2;MX1;ISG15;PARP14;PARP9;IL17RC;PARP12;PSMB8;SLC25A37;ZNFX1;XRN1;PSMA2;PSME1;GNB4;PSME2;CMPK2
Vdr	VDR CHEA	12/1976	1.03023e-05	0.00026271	0	0	5.33876	61.3057	NFKBIA;CD274;SP100;XRN1;SP110;NLRC5;DENND6B;NMI;ACVR1B;SERINC2;CAMP;NFKB2
Rela	RELA ENCODE	36/484	1.32944e-05	0.000271206	0	0	2.32493	26.1048	TNFAIP3;TAPBPL;NOD2;SMG7;TSPAN33;RELB;RND1;SPIB;IFIH1;DRAM1;POLR2A;NFKBIZ;MKNK2;ARL6IP5;B2M;IER3;MAP3K5;JUN;STAT1;ARID5A;PSMB8;NFKB2;EHD1;BST2;NFKBIA;ZNFX1;PKM;IL7;IRF1;RFX5;NINJ1;ANP32E;ORAI1;MITD1;NFKBIE;BIRC3
Rcor1	RCOR1 ENCODE	44/702	9.91704e-05	0.0016859	0	0	1.93693	17.8559	CSRNP1;HSPA4L;MRPL38;GLRX;ENO1;TCIRG1;ARRB2;TXNDC15;RELB;ARHGAP22;TMEM243;SLC9A3R1;RAB11FIP1;DPF1;NIPAL3;NUP62;MICALL2;TRIM25;ZSWIM6;IER3;PDK1;PAK4;BNIP3;FAM118A;ARID5A;DEK;L1CAM;PARP14;TMCO3;PSMB8;ABTB2;EHD1;ISG20;PKM;CENPH;PITPNM1;GFOD1;NEURL3;CLCF1;BCL3;HAGH;CRLF3;NFKBIE;GALK1
Nanog	NANOG CHEA	35/595	0.00151363	0.0220557	0	0	1.79479	11.654	RTP4;RARG;IFITM2;ENO1;ZC3HAV1;BRCA1;RBPJ;NTN1;FRAT2;FAM162A;LIPH;PDPN;ARL6IP5;TRIM25;MYBL2;RHPN2;NKX3-2;PDK1;PAK4;NDC1;MREG;DDX58;TBC1D9;BAIAP2;SLC39A14;ETV5;ENAH;NFKBIA;GJB3;ID1;STAC2;SMS;ACKR3;TLR3;PRR13
Nelfe	NELFE ENCODE	17/234	0.00313438	0.0399634	0	0	2.22939	12.8532	KCNK5;TPI1;TFRC;UAP1;BAIAP2;TOB1;EHD1;LDHA;TUBA1B;ZNFX1;SOCS1;POLR2A;ZC3H12A;FAM53C;TRIM25;P4HB;B2M
E2f1	E2F1 CHEA	44/859	0.00566733	0.0642297	0	0	1.55064	8.02151	SDC4;CDCA5;SUV39H1;GMNN;FAF2;KEAP1;LIN9;TOB1;LMNB2;AURKB;TRO;TUBA1B;TUBB6;BRIP1;EPB41L1;AP1S1;TK1;RHPN2;CLSPN;E2F7;E2F8;FANCI;CDKL5;RANBP3;STAT2;CDC6;MIF;DEK;DCK;JMJD6;TICRR;ABTB2;EIF6;CENPH;ESPL1;PIGA;RFWD3;OAS3;SMS;TIMELESS;P4HB;CRLF3;ALDOA;SPC24
Rfx5	RFX5 ENCODE	31/559	0.00643233	0.0656098	0	0	1.67861	8.47098	MCM10;RBPJ;TOB1;AURKB;GNAI2;CCNB1;CCND1;INPP5J;AP1S1;TSPO;B2M;AGFG2;MAP2K1;SDF2L1;BTN2A2;SLC30A5;ARRDC3;SYVN1;KCNAB2;HAUS5;GTPBP1;PSMB8;NFKB2;TICRR;TPST1;MED25;PKM;RFX5;SIK3;SIK1;HAGH
Sox2	SOX2 CHEA	39/775	0.0116436	0.0959079	0	0	1.51668	6.75378	SMIM3;RTP4;IFITM2;CEBPD;CD82;CDCA5;TCF7;MRPL38;ZC3HAV1;BRCA1;SMG7;NTN1;FRAT2;EPB41L1;FAM162A;PDPN;PBK;ARL6IP5;AGFG2;PDK1;BTN2A2;DDX58;ARRDC3;TBC1D9;SLC39A14;PARP12;ETV5;TMEM154;TICRR;ENAH;NFKBIA;MED25;ZNFX1;GJB3;BAMBI;RFWD3;ID1;RHOU;LY6E
E2f6	E2F6 ENCODE	134/3245	0.0119569	0.0959079	0	0	1.25961	5.57561	TES;TFRC;GMNN;KEAP1;ENO1;RBPJ;ENO3;CELSR2;TSKU;CLGN;FRAT2;MACROD1;AP1S1;TRIM25;KNTC1;AGFG2;PLS1;IL13RA1;PDK1;TOR3A;MAP2K1;ENDOG;DGAT2;MIF;JMJD6;RNF126;ADAM15;FANCD2;RFX5;SPATA13;PGP;SMS;TIMELESS;TRIM14;CMPK2;KCNQ5;PPIH;ISYNA1;RNASEH2A;CNP;HSPA4L;ZC3HAV1;TOR1AIP1;ARHGAP22;TMEM243;LDHA;BRIP1;SOCS1;RAB11FIP1;PGK1;G3BP2;CLSPN;GSDMD;FANCI;SDF2L1;CAV2;OSBPL3;CDC6;NMI;FANCG;PARP12;HIGD2A;FOSL1;GNB4;REEP…
Myod1	MYOD1 ENCODE	12/166	0.0123971	0.0959079	0	0	2.20833	9.69522	CACNB1;RYR1;TUBA1B;TPPP3;CD82;SDC4;MACROD1;ARL6IP5;HSPB1;NES;PDLIM4;CNNM4
Egr1	EGR1 CHEA	19/315	0.0131638	0.0959079	0	0	1.82455	7.9008	JUN;SP100;CXCL9;IFITM2;NLRC5;UBE2L6;LPAR3;ADAR;ETV5;PSMB10;RELB;RASA4;LMAN2;PPIH;ITGA5;GBP2;CFB;VAMP2;SPC24
Ctcf	CTCF ENCODE	77/1790	0.0238387	0.144372	0	0	1.29473	4.8377	GABPB2;FAF2;MRPL38;TNFAIP3;UBE2L6;ARRB2;PCSK7;CLU;GYS1;FAM102B;DPYSL5;FAM162A;RUVBL2;NIPAL3;TK1;MAP3K5;MAP2K1;MREG;S100A1;SLC30A5;COL23A1;ARRDC3;RABGGTA;BTC;RNF126;GPRC5B;AFTPH;SARS2;PITPNM1;ORAI1;GAS1;TRIM14;DENND6B;TLR3;IRF9;HBEGF;PLEC;PRKAA1;CEBPD;PKN3;PXN;NOL7;LTBP1;TOR1AIP1;SOCS1;MTHFD1L;CCDC85B;CDH24;FLNB;PCNT;CNNM4;PRPH;ABCA2;JUN;SDF2L1;NDUFA6;GCH1;BRPF3;TREX1;CAV1;DEK;CORO2A;NFKB2;DLK2;AB…
Tp63	TP63 CHEA	62/1399	0.0239434	0.144372	0	0	1.33154	4.9694	CD82;FAF2;ENO1;SHB;CELSR2;HK2;NRGN;DUSP14;STK10;BAIAP2L2;FAM162A;BDKRB2;TK1;CAMP;IER3;TMED9;NISCH;TPST2;TPST1;PKM;GFOD1;OAS2;OAS3;IRF1;IRF5;ITGA5;CD44;CHST3;HBEGF;PTGES;HSPA4L;TCF7;PXN;ASB13;GATA4;LPAR3;DTX2;ACVR1B;NDRG1;AURKB;SEC14L2;SOCS1;CASKIN1;MXI1;KLRG2;PLEK2;ASCC3;FILIP1L;RHBDL1;BEND5;KCNJ10;LRRC75B;STAT1;CAV2;CORO2A;PML;TMEM154;HIGD2A;FOSL1;SLCO3A1;SPIRE1;SERINC2
Tcf3	TCF3 ENCODE	40/840	0.024062	0.144372	0	0	1.4284	5.3238	CSRNP1;CD82;HSPA4L;NOL7;ENO1;ENO3;TSPAN33;TXNDC15;TOB1;RELA;FOXRED2;LDHA;PRDX5;TUBA1B;TUBB6;SOCS1;POLR2A;FAM162A;MACROD1;FAM53C;E2F2;E2F7;GSDMD;TOR3A;GALNT6;OSBPL3;ARID5A;ETV5;TPST2;RNF126;P2RX5;PKM;CMPK2;CHMP4B;SIK1;RHOU;P4HB;RCOR2;SSBP4;GALK1
Znf384	ZNF384 ENCODE	35/730	0.0305478	0.173104	0	0	1.43575	5.00857	CSRNP1;PRKAA1;RNASEH2A;CDCA5;NOL7;ARRB2;KIF11;SMG7;TXNDC15;TOR1AIP1;MXI1;E2F2;TRIM25;KNTC1;CLSPN;CTSC;PGAM1;SLC30A5;ARRDC3;SETDB2;TRAFD1;CDC6;PARP14;DCK;ETV5;AFTPH;MELK;RAD51;PSMA2;CLCF1;RFWD3;ABI1;MITD1;CENPP;PRR13
Sall4	SALL4 CHEA	19/355	0.0388824	0.200993	0	0	1.60396	5.20839	SDC4;BTN2A2;MCM10;CDC6;DEK;SLC39A14;PARP12;HK2;BTC;REEP1;NFKBIA;STRIP2;HMGN5;PKM;LIPH;TIMELESS;TRIM25;MYBL2;NPTXR
Zbtb7a	ZBTB7A ENCODE	90/2184	0.0394104	0.200993	0	0	1.23751	4.00176	OGFR;ARF3;CSRNP1;KEAP1;TNFAIP3;HSPB1;ARRB1;ENO1;TCIRG1;PCSK7;RBPJ;SHB;SMG7;ENO3;CLU;TSKU;LMNB2;DDA1;DUSP14;TMEM221;TUBA1B;AP1S1;IER3;S100A1;ARID5A;RABGGTA;ETV5;CACNB1;RNF126;AFTPH;ESPL1;PSME2;SIK1;DENND6B;NPTXR;EPHA2;PLEC;PRKAA1;ISYNA1;CEBPD;PKN3;TCF7;AK4;ACVR1B;PPL;NDRG1;RELA;FAM117A;HELZ2;SBNO2;RNF213;SOCS1;DRAM1;RAB11FIP1;MTHFD1L;CCDC85B;MICALL1;MKNK2;MICALL2;CDH24;FLNB;ZSWIM6;SOCS7;B4GALNT4;P…
Foxm1	FOXM1 ENCODE	7/1995	0.0454032	0.2174	0	0	2.24549	6.94346	CCNB1;RACGAP1;INCENP;PRC1;TROAP;RAD21;KIF11
Gata1	GATA1 CHEA	37/807	0.0468901	0.2174	0	0	1.36863	4.18794	OSCP1;IFITM3;RYR1;LGALS3BP;CSF2;TFRC;CD82;SLC2A1;ARRB1;ZC3HAV1;VWCE;ACVR1B;TSPAN33;LTBP1;FAM117A;SEC14L2;TGM1;CCRL2;MACROD1;E2F2;SLC12A7;MAP3K5;GBP6;RBM38;GALNT6;RPH3AL;CAV2;COL23A1;FAM118A;EHD1;SLC25A37;PARP11;ZNFX1;GFOD1;ANP32E;CMPK2;EPHA2
	NFYA ENCODE	91/2250	0.0562404	0.249067	0	0	1.21103	3.48549	TES;HSPB6;SUV39H1;GMNN;MCM10;ENO1;ARRB2;BRCA1;SMG7;DDA1;RND1;GYS1;FAM162A;RUVBL2;PIP5KL1;NIPAL3;TK1;B2M;AGFG2;TOR3A;CDKL5;ARRDC3;TRAFD1;KCNAB2;GTPBP1;DCK;ETV5;JMJD6;TPST1;SARS2;PKM;ESPL1;INCENP;PIGA;RFX5;PGP;PSME2;HAGH;PRR13;SF1;GNAZ;HDAC1;TROAP;LRP8;TOB1;AURKB;GNAI2;RECQL4;PRDX5;STRIP2;BRIP1;CCNB1;CDC45;FCHO1;LMAN2;PGK1;POC1A;PDE6D;CLSPN;PCNT;E2F7;PAK4;JUN;STIL;SDF2L1;NDUFA6;BTN2A2;STAT1;BRPF3;S…
	SPI1 CHEA	46/1056	0.0594578	0.249067	0	0	1.29837	3.66465	OGFR;SP100;CD82;CDCA5;TWF2;TNFAIP3;ZC3HAV1;TCIRG1;ARRB2;TOR1AIP1;FRAT1;MTHFD1L;WDR90;PGK1;EMILIN2;TRIM25;ZSWIM6;B2M;CMTR1;FANCI;RBM38;DAXX;SP110;PGAM1;MX2;SHISA5;PSMB8;PML;TICRR;EHD1;ISG20;PARP11;PNKD;RAD51;AKR1B10;PITPNM1;INCENP;BAMBI;BIRC5;IRF5;CRLF3;ALDOA;NFKBIE;PRR13;SF1;BIRC3
	CEBPB ENCODE	9/144	0.0610458	0.249067	0	0	1.88287	5.26474	NISCH;ISG20;NFKBIA;DRAM1;MTHFD1L;NFIL3;E2F2;BRCA1;PRR13
	SPI1 ENCODE	64/1540	0.0656956	0.251495	0	0	1.23939	3.3745	SAMD9L;ENO1;TCIRG1;ARRB2;SMG7;HAPLN4;IL18BP;IFIH1;FAM102B;TUBA1B;FRAT2;KNTC1;B2M;CAMP;NDC1;SP110;SLC30A5;FAM118A;ARID5A;TRAFD1;AFTPH;INCENP;OAS3;IRF1;NAAA;SIK3;TIMELESS;IRF7;KCNQ5;SF1;BIRC3;PLEC;SP100;IQGAP3;CORO1A;TOR1AIP1;GNAI2;TMEM243;RAB11FIP1;SLC17A9;EPB41L1;ERBB2;PGK1;ZSWIM6;GSDMD;RBM38;GALNT6;SGTB;SRD5A1;PSMB8;PML;TMEM154;NFKB2;HIGD2A;NFKBIA;TPPP3;GALE;RAD51;EIF6;ABI1;HPSE;CENPP;NFKBIE;GAL…
	KLF4 CHEA	43/987	0.0665722	0.251495	0	0	1.29718	3.51465	RARG;IFITM2;CD82;PKN3;CRABP1;ENO1;SMG7;OPLAH;PPL;NDRG1;ARHGAP22;TUBA1B;DPYSL5;EPB41L1;ZC3H12A;TSPO;TRIM25;MYBL2;SLC12A7;PDK1;PRPH;RBM38;MREG;SGTB;BNIP3;MIF;BAIAP2;GFRA2;FANCG;TAPBP;CACNB1;BACE2;TPPP3;PKM;BCL3;BIRC5;ACKR3;HAGH;CRLF3;NPTXR;FGFR3;IRF9;PLEC
	NFYB ENCODE	143/3715	0.0726316	0.260606	0	0	1.1562	3.03197	TES;CD82;GMNN;ENO1;STK10;CCND1;FAM162A;RUVBL2;DPF1;NIPAL3;KNTC1;B2M;TBC1D10A;AGFG2;TOR3A;MAP2K1;ENDOG;CDKL5;S100A1;ARRDC3;ARID5A;TRAFD1;GTPBP1;JMJD6;TPST1;RFX5;PGP;PSME2;PRR13;SF1;GNAZ;TROAP;STXBP1;TWF2;UAP1;TOR1AIP1;TMEM243;SLC9A3R1;PRDX5;STRIP2;BRIP1;CCNB1;RACGAP1;PGK1;G3BP2;CLSPN;SOCS7;JUN;STIL;SDF2L1;PNPT1;BTN2A2;BRPF3;OSBPL3;TREX1;SETDB2;CDC6;FANCG;LSM3;NFKB2;HIGD2A;ABTB2;EHD1;NET1;BST2;BAMB…
	SMC3 ENCODE	50/1181	0.0751926	0.260606	0	0	1.25981	3.26001	FAF2;MRPL38;UBE2L6;ARRB2;PCSK7;SMG7;CLU;STK10;FAM102B;DPYSL5;NIPAL3;MAP3K5;MAP2K1;SLC30A5;COL23A1;ARRDC3;RNF126;GPRC5B;AFTPH;PITPNM1;ORAI1;TRIM14;SIK1;IRF9;PLEC;CEBPD;PKN3;PXN;LTBP1;SLC9A3R1;SOCS1;NFIL3;CDH24;FLNB;ABCA2;POLQ;JUN;NDUFA6;BRPF3;OSBPL3;TREX1;CORO2A;NFKB2;DLK2;ABTB2;NFKBIA;FAM167A;BMP1;BAMBI;NES
	FOSL2 ENCODE	11/196	0.0766488	0.260606	0	0	1.67988	4.31482	ISG20;TUBB6;TES;BCL3;MICALL2;TRIM25;TNFAIP3;ENO1;GBP2;MISP;DUSP14
	ETS1 ENCODE	9/156	0.0901492	0.29662	0	0	1.72808	4.15826	ISG20;PKM;ABI1;ARID5A;SMG7;CENPP;TOR1AIP1;IER3;HIGD2A
	FOXA1 ENCODE	11/205	0.0973996	0.310461	0	0	1.6012	3.72908	FRAT1;FRAT2;RNF213;NINJ1;FAM53C;MACROD1;ARRB2;PCNT;SLC38A3;MISP;ETV5
	FOS ENCODE	28/637	0.111042	0.332591	0	0	1.30289	2.86356	TES;HSPB6;HDAC1;TOB1;DDA1;RND1;LMAN2;NIPAL3;PDE6D;TRIM25;AGFG2;SYVN1;TRAFD1;KCNAB2;GTPBP1;ETV5;TICRR;ABTB2;ISG20;PNKD;INCENP;RFWD3;ANP32E;CDK2AP2;P4HB;MAP3K11;PRR13;CEP89
	IRF3 ENCODE	29/663	0.11113	0.332591	0	0	1.29644	2.84836	HSPB6;RELA;DDA1;GYS1;LMAN2;RUVBL2;NIPAL3;PDE6D;KNTC1;AGFG2;STIL;SDF2L1;SYVN1;TRAFD1;CDC6;KCNAB2;GTPBP1;ETV5;TICRR;PNKD;INCENP;RFWD3;PGP;ANP32E;CDK2AP2;P4HB;MAP3K11;SPC24;CEP89
	PPARD CHEA	14/285	0.116242	0.332591	0	0	1.45945	3.14086	LXN;PREX1;TPST1;BRIP1;MELK;AUH;SLCO3A1;CCND1;EPB41L3;CHMP4B;BIRC5;FLNB;ANGPTL4;E2F8
	POU5F1 CHEA	13/261	0.117385	0.332591	0	0	1.48048	3.17162	RARG;IFITM2;CDCA5;TCF7;ENO1;SLC39A14;HK2;ETV5;POLR2A;GJB3;LIPH;MYBL2;SPC24
	STAT3 ENCODE	31/725	0.125796	0.346789	0	0	1.26581	2.62415	TES;CDCA5;GLRX;UBE2L6;TOB1;PRDX5;HMGN5;CDC45;ARL6IP5;KNTC1;JUN;STAT1;SP110;STAT2;TBC1D9;PARP14;SOD2;GTPBP1;PSMB8;TMEM154;BST2;ISG20;ZNFX1;XRN1;IRF1;ANP32E;MITD1;CENPP;ALDOA;MAP3K11;IRF9
	TP53 CHEA	15/319	0.138421	0.366326	0	0	1.3936	2.75578	SRD5A1;OSBPL3;RARRES1;LIF;RBPJ;LTBP1;FOSL1;TUBB6;MTHFD1L;ASCC3;SLC12A7;VAMP2;TLR3;E2F7;EPHA2
	CEBPD ENCODE	31/734	0.140066	0.366326	0	0	1.249	2.4551	TFRC;ENO1;BRCA1;LIN9;TOB1;LMF2;FAM117A;CLGN;TUBA1B;DRAM1;POLR2A;MTHFD1L;NFIL3;CCDC85B;E2F2;TRIM25;ASCC3;PCNT;JUN;ARRDC3;NISCH;BST2;ISG20;NFKBIA;ZNFX1;PKM;XRN1;BAMBI;RFWD3;ID1;REEP6
	STAT3 CHEA	9/177	0.157559	0.401775	0	0	1.51041	2.79118	RPH3AL;PNPT1;SLCO3A1;STAT1;IRF1;BCL3;HK2;ETV5;SSBP4
	SIN3A ENCODE	45/1131	0.172874	0.425438	0	0	1.17453	2.06152	SUV39H2;TFRC;CDCA5;SLC2A1;MCM10;KIF11;BRCA1;IQGAP3;NDRG1;TOB1;AURKB;LDHA;TUBA1B;CCNB1;CCDC85B;PBK;KNTC1;CLSPN;AGFG2;IER3;E2F8;PDK1;POLQ;PNPT1;STAT1;ARRDC3;CDC6;JMJD6;HIGD2A;FOSL1;GALE;PKM;RAD51;CENPH;XRN1;FANCD2;PIGA;ID1;BIRC5;MITD1;PPIH;HAGH;CENPP;ALDOA;TRMT61B
	PBX3 ENCODE	50/1269	0.175181	0.425438	0	0	1.1632	2.02623	GABPB2;HSPB6;ENO1;CHTF18;DDA1;RND1;GYS1;TUBA1B;RUVBL2;NIPAL3;NUP62;TK1;NKX3-2;TBC1D10A;IER3;TPI1;TRAFD1;KCNAB2;GTPBP1;RABGGTA;ETV5;NISCH;PKM;INCENP;PGP;HAGH;PRR13;GNAZ;PSMB10;FAM117A;POLR2A;LMAN2;PGK1;PDE6D;STIL;BRPF3;OSBPL3;BAIAP2;NFKBIA;PNKD;PRC1;BAMBI;RFWD3;ANP32E;CDK2AP2;P4HB;CRLF3;MAP3K11;SPC24;CEP89
	SP1 ENCODE	29/707	0.187877	0.445661	0	0	1.20945	2.02217	HSPB6;RBPJ;TOB1;DDA1;FAM117A;GYS1;CDC45;FCHO1;RUVBL2;PGK1;FAM53C;PCNT;AGFG2;SDF2L1;STAT2;ARID5A;TRAFD1;KCNAB2;GTPBP1;SYT7;ETV5;TICRR;RFWD3;PGP;ANP32E;PSME2;REEP6;MAP3K11;CEP89
	FOXA2 ENCODE	14/316	0.20188	0.467995	0	0	1.3075	2.09211	RPH3AL;ARRB2;TSPAN33;ETV5;CLGN;DUSP14;FOXQ1;FRAT1;RNF213;XRN1;FAM53C;MACROD1;TK1;MISP
	BCL3 ENCODE	12/273	0.232324	0.526602	0	0	1.29572	1.89126	ISG20;NFKBIA;CNP;STAT1;IRF7;CDH24;ENO3;IRF9;PSMB10;IER3;NFKB2;BIRC3
	NFIC ENCODE	12/279	0.254698	0.558887	0	0	1.26621	1.73176	NFKBIA;FOXRED2;LDHA;JUN;ZNFX1;PKM;DDX58;TWF2;TRIM25;HSPB1;RELA;IRF9
	SUZ12 CHEA	63/1684	0.258094	0.558887	0	0	1.10009	1.49	DOCK3;CELSR2;HAPLN4;DUSP14;FOXQ1;FRAT1;DPYSL5;EMILIN2;NKX3-2;PLS1;MAP3K5;IL15RA;DGAT2;TAP2;TBC1D9;PAX5;GFRA2;C1QL1;BACE2;RBP4;GPRC5B;SNPH;GAS1;KCNQ5;IRF5;NPTXR;CD44;CRABP1;ASB13;GATA4;LPAR3;ZC3HAV1;TNFRSF11A;NTN1;LRP8;NDRG1;STRIP2;NFIL3;PRDM16;KLRG2;NRIP3;CILP2;SLC38A3;GPM6B;PRPH;JUN;CAV1;PARP12;PSMB9;DLK2;FOSL1;ABTB2;REEP1;P2RX5;BMP1;SLCO3A1;CLCF1;TRPV4;STAC2;HPSE;SERINC2;NES;FGFR3
	UBTF ENCODE	61/1631	0.263006	0.558887	0	0	1.09942	1.46837	ARF3;CSRNP1;SLC2A1;KEAP1;SHB;MTBP;STK10;FAM102B;FRAT1;FRAT2;AUH;MYBL2;SLC12A7;MAP3K5;MAP2K1;TRAFD1;GTPBP1;JMJD6;ADAM15;GFOD1;IRF1;ORAI1;ALDOA;SMIM3;CEBPD;STXBP1;PXN;UAP1;ZC3HAV1;LIN9;ACVR1B;LRP8;TOB1;TOR1AIP1;GNAI2;SLC9A3R1;STRIP2;CCDC85B;MXI1;ZSWIM6;SOCS7;STOX1;E2F7;E2F8;GSDMD;RANBP3;GCH1;SGTB;BRPF3;OSBPL3;DEK;TMCO3;TICRR;EHD1;NFKBIA;SLC25A37;BMP1;CLCF1;ETNK1;RCOR2;FGFR3
	ZMIZ1 ENCODE	35/914	0.278975	0.580723	0	0	1.12399	1.43492	SUV39H1;SLC2A1;UAP1;IFI35;KIF11;NDRG1;TOB1;TOR1AIP1;GNAI2;SLC9A3R1;PRDX5;CCNB1;POLR2A;CCDC85B;SOCS7;IER3;RBM38;ENDOG;TPI1;GCH1;S100A1;ARRDC3;SETDB2;SYVN1;ARID5A;BAIAP2;CACNB1;PKM;PITPNM1;BIRC5;P4HB;HAGH;ALDOA;RCOR2;PLEC
	TCF3 CHEA	38/1006	0.29743	0.606758	0	0	1.10787	1.34338	RTP4;CSRNP1;RARG;GABPB2;IFITM2;HSPB1;ENO1;KIF11;RBPJ;NTN1;SLC17A9;EPB41L1;EPB41L3;PDPN;MXI1;TRIM25;MYBL2;PDSS1;RHPN2;PDK1;MREG;BTN2A2;DDX58;TBC1D9;SLC39A14;ETV5;TICRR;NFKBIA;PKM;GJB3;OAS2;ID1;SMS;GAS1;SPIRE1;RHOU;NES;HBEGF
	RAD21 ENCODE	47/1265	0.31127	0.613868	0	0	1.08925	1.27126	CEBPD;PKN3;PXN;MRPL38;TNFAIP3;MCM10;UBE2L6;ARRB2;CLU;LTBP1;ARHGAP22;STK10;FAM102B;SOCS1;DPYSL5;NIPAL3;CASKIN1;CDH24;FLNB;MAP3K5;POLQ;JUN;SDF2L1;NDUFA6;TREX1;SLC30A5;ARRDC3;PARP14;SOD2;NFKB2;DLK2;ABTB2;RNF126;GPRC5B;AFTPH;SARS2;NOL4L;BMP1;PITPNM1;BAMBI;NEURL3;ORAI1;GAS1;MITD1;NES;IRF9;PLEC
	RUNX1 CHEA	48/1294	0.312952	0.613868	0	0	1.08744	1.26328	OSCP1;CDCA5;SLC2A1;TNFAIP3;ARRB1;ENO1;SAMHD1;LRP8;FAM117A;NRGN;GNAI2;STK10;FAM102B;MKNK2;E2F2;SLC17A7;PCNT;CD34;PGM1;AGFG2;B4GALNT4;NDC1;ZBP1;TMED9;STAT2;OSBPL3;LIF;ARID5A;SHISA5;TRAFD1;KCNAB2;DEK;BAIAP2;SOD2;AFTPH;NEURL3;ETNK1;BCL3;NINJ1;SIK3;ACKR3;SIK1;ITGA5;ALDOA;IRF9;SSBP4;LY6E;PLEC
	CHD1 ENCODE	25/655	0.324678	0.624853	0	0	1.11817	1.25786	GABPB2;HDAC1;TOR1AIP1;AURKB;DUSP14;LDHA;FRAT1;FRAT2;POLR2A;FAM53C;SAP18;ZSWIM6;KNTC1;FANCI;JUN;DGAT2;SLC30A5;SYVN1;KCNAB2;SOD2;PKM;RFWD3;ANP32E;CENPP;CD44
	HNF4A ENCODE	47/1276	0.333105	0.629198	0	0	1.07884	1.18597	OGFR;CSRNP1;ACY3;TWF2;TNFAIP3;GATA4;TCIRG1;VWCE;SAMHD1;PPL;USP18;RND1;C3;FOXQ1;FOXRED2;BRIP1;SOCS1;POLR2A;WDR90;TK1;IL13RA1;PAK4;GSDMD;NDC1;NDUFA6;CORO2A;SOD2;SLC39A14;ETV5;ISG20;NFKBIA;RBP4;GALE;EIF6;IL7;BCL3;NINJ1;ID1;SIK3;PSME2;ORAI1;TRIM14;HAGH;RAD18;MAP3K11;PRR13;GALK1
	ERG CHEA	6/144	0.375682	0.69672	0	0	1.22236	1.19671	TIMM10B;PARP11;FRAT1;PSMA2;NDRG1;SF1
	GATA2 CHEA	28/772	0.413823	0.75375	0	0	1.05878	0.93418	ADAR;ACVR1B;FAM117A;SEC14L2;FAM102B;RNF213;RAB11FIP1;AUH;CCRL2;MXI1;MICALL2;ARL6IP5;E2F2;CD34;CMTR1;MAP3K5;JUN;COL23A1;ACSL6;EHD1;BST2;PKM;NOL4L;GFOD1;NINJ1;CMPK2;FGFR3;EPHA2
	ZEB1 ENCODE	4/106	0.497336	0.88356	0	0	1.10136	0.769292	IFIH1;SP100;MREG;NIPAL3
	CREB1 CHEA	50/1444	0.502417	0.88356	0	0	1.00734	0.693378	OGFR;ADAR;BRCA1;RBPJ;HK2;FRAT1;WDR90;B2M;CMTR1;TBC1D10A;AGFG2;DAXX;MAP2K1;TAP1;HAUS5;KCNAB2;GTPBP1;AFTPH;XRN1;INCENP;FANCD2;RFX5;CHMP4B;SIK1;SF1;PLEC;TROAP;TOB1;FAM117A;RELB;LDHA;POLR2A;NFIL3;MXI1;PDE6D;PCNT;B4GALNT4;NDUFA6;SYVN1;SYT7;NFKB2;TICRR;ZNFX1;RAD51;ETNK1;ID1;ANP32E;CDK2AP2;P4HB;MAP3K11
	SP2 ENCODE	34/994	0.539453	0.932614	0	0	0.993833	0.613393	HSPB6;ENO1;DDA1;FAM117A;GYS1;LMAN2;RUVBL2;NIPAL3;PDE6D;PCNT;AGFG2;POLQ;BRPF3;SYVN1;TRAFD1;KCNAB2;BAIAP2;GTPBP1;RABGGTA;ETV5;TICRR;PNKD;SARS2;EIF6;XRN1;INCENP;RFWD3;PGP;ANP32E;CDK2AP2;MAP3K11;SPC24;PRR13;CEP89
	HDAC2 ENCODE	6/175	0.561095	0.953862	0	0	0.99653	0.575859	TUBA1B;PKM;ID1;TDRD7;DEK;TMCO3
	TRIM28 CHEA	7/210	0.587112	0.981728	0	0	0.967593	0.515282	JUN;FRAT2;STAT1;BAMBI;ABI1;HSPB1;RAD18
	ESR1 CHEA	5/154	0.614638	0.999305	0	0	0.941513	0.458256	C3;CXCL9;NFIL3;CGN;RAPGEFL1
	EZH2 ENCODE	11/338	0.617218	0.999305	0	0	0.943337	0.455191	FANCI;REEP1;TMEM221;CASKIN1;PGP;EMILIN2;CGN;P4HB;HAPLN4;B4GALNT4;PRPH
	TCF7L2 ENCODE	19/583	0.628809	0.999991	0	0	0.944068	0.437979	NDC1;SUV39H2;STIL;TES;MREG;HSPB6;TCF7;SAMHD1;TSKU;PRDX5;CCND1;INCENP;AMDHD1;ETNK1;ID1;FAM53C;PPIH;AGFG2;SPC24
	ZC3H11A ENCODE	4/129	0.652197	0.999991	0	0	0.897637	0.383659	SOCS1;NFIL3;ARRDC3;CLU
	TAF7 ENCODE	20/640	0.702643	0.999991	0	0	0.902646	0.31855	JUN;TFRC;OSBPL3;ARRDC3;KEAP1;ENO1;CDC6;LIN9;L1CAM;TOB1;TOR1AIP1;FAM117A;TUBA1B;POLR2A;ZC3H12A;FAM53C;ANP32E;MITD1;CLSPN;PCNT
	EZH2 CHEA	7/237	0.710858	0.999991	0	0	0.8528	0.291045	FOXQ1;DPYSL5;CRABP1;PRDM16;FGFR3;HAPLN4;LMF2
	SMAD4 CHEA	18/584	0.71723	0.999991	0	0	0.889795	0.295731	OSCP1;TES;DOCK3;COL23A1;PXN;TDRD7;FMN2;RBPJ;SHB;NDRG1;GAP43;FAM167A;BAMBI;ETNK1;MICALL1;ID1;FLNB;AGFG2
	FOXP2 ENCODE	5/178	0.737072	0.999991	0	0	0.809883	0.24707	ISG20;FRAT1;GALE;POLR2A;NDRG1
	BHLHE40 ENCODE	10/348	0.761945	0.999991	0	0	0.827966	0.225109	NISCH;FOXRED2;DGAT2;BNIP3;RFX5;MACROD1;TNFAIP3;ENO1;CRLF3;DCK
	ZKSCAN1 ENCODE	3/120	0.786022	0.999991	0	0	0.71851	0.172996	PSME1;AP1S1;ALDOA
	TRIM28 ENCODE	3/120	0.786022	0.999991	0	0	0.71851	0.172996	ZNFX1;MACROD1;TOR1AIP1
	AR CHEA	33/1095	0.809617	0.999991	0	0	0.865787	0.182849	GMNN;NLRC5;MCM10;LPAR3;ZC3HAV1;CLU;NTN1;NDRG1;TMEM26;PRDX5;PDZD2;RAD21;MACROD1;ENPP4;PGM1;MAP3K5;GBP6;GALNT6;MAP2K1;STAT1;CAV1;PAX5;DCK;PML;ABTB2;DHFR;BTC;MELK;ETNK1;MPPED2;ACKR3;RHOU;CEP89
	YY1 CHEA	9/332	0.810187	0.999991	0	0	0.779242	0.164022	SUV39H2;DAXX;BRIP1;TMED9;SARS2;LIN9;TXNDC15;SPC24;DCN
	SRF ENCODE	8/299	0.811164	0.999991	0	0	0.768991	0.160938	FOSL1;FANCD2;TCF7;ZSWIM6;CMTR1;MAP3K11;TRMT61B;TICRR
	KAT2A ENCODE	2/90	0.820494	0.999991	0	0	0.636894	0.126009	ZNFX1;NUP62
	PPARG CHEA	15/535	0.825317	0.999991	0	0	0.805463	0.154639	GALNT6;JUN;TES;RANBP3;CAV2;TNFAIP3;TDRD7;SHB;TOB1;RND1;EHD1;MTHFD1L;RAD21;MXI1;ANGPTL4
	EGR1 ENCODE	15/537	0.829389	0.999991	0	0	0.802292	0.150081	ARF3;TMEM161B;TFRC;STAT1;FAM118A;KEAP1;HSPB1;ADAR;TMCO3;PNKD;ESPL1;POC1A;ORAI1;IER3;PAK4
	NRF1 ENCODE	57/1882	0.864126	0.999991	0	0	0.865562	0.126404	GMNN;ENO1;ARRB2;RBPJ;TUBA1B;AUH;NUP62;AP1S1;SPDL1;AGFG2;PLS1;PSD;TMED9;ENDOG;PGAM1;SLC30A5;ARRDC3;RABGGTA;FAM222B;AFTPH;SARS2;PSMA2;PIGA;PGP;TIMELESS;SF1;TMEM161B;NOL7;SAMHD1;RELA;TOR1AIP1;LDHA;PRDX5;CCNB1;POLR2A;RAD21;MKNK2;G3BP2;POLR2F;SAP18;PCNT;NDUFA6;RANBP3;SRD5A1;BNIP3;CDC6;TICRR;EHD1;ZNFX1;ABI1;CDK2AP2;MITD1;P4HB;RAD18;MAP3K11;TRMT61B;SPC24
	BRCA1 ENCODE	100/3218	0.882457	0.999991	0	0	0.883285	0.11045	TFRC;RBPJ;TXNDC15;MTBP;STK10;FRAT1;HMGN5;FRAT2;FAM162A;NIPAL3;FAM53C;TRIM25;KNTC1;B2M;CMTR1;TOR3A;MAP2K1;SLC30A5;MIF;GTPBP1;JMJD6;TPST2;XRN1;FANCD2;NINJ1;PSME1;PGP;SIK3;CHMP4B;SF1;TMEM161B;CNP;CDCA5;TROAP;HSPA4L;TOR1AIP1;LDHA;BRIP1;CCNB1;SOCS1;RACGAP1;G3BP2;FANCI;JUN;SDF2L1;BTN2A2;OSBPL3;SETDB2;EIF2AK2;FANCG;LSM3;NFKB2;HIGD2A;EHD1;TIMM10B;ANP32E;CEP89;ARF3;CSRNP1;SUV39H2;SUV39H1;SMG7;TUBA1B;NUP62…
	ATF3 ENCODE	2/114	0.90706	0.999991	0	0	0.499792	0.0487531	FANCD2;HAUS5
	REST ENCODE	9/383	0.913898	0.999991	0	0	0.671174	0.0604301	PSD;RNF213;GRIN3A;TFRC;DIRAS1;ACSL6;PDE6D;L1CAM;SF1
	NFE2L2 CHEA	28/1022	0.915063	0.999991	0	0	0.781818	0.069396	RTP4;PRKAA1;MRPL38;ZC3HAV1;LRP8;TSKU;IFIT3;RASGRP3;FOXQ1;CILP2;CD34;FGF23;SEMA4A;POLQ;MREG;IL15;PCDH20;DCN;BTC;ENAH;PKM;PITPNM1;IL7;RASA4;ABI1;GAS1;RHOU;PRR13
	REST CHEA	36/1280	0.915106	0.999991	0	0	0.801945	0.0711446	KCNK5;LPAR3;TNFRSF11A;HK2;SPRED3;DPYSL5;ZC3H12A;FLRT1;PRDM16;MACROD1;E2F2;FLNB;PDSS1;SPDL1;MISP;SLC12A7;NKX3-2;E2F7;PPP1R26;TMED9;SRD5A1;SP110;OSBPL3;SLC30A5;ACSL6;ARID5A;KCNAB2;L1CAM;SYT7;GPRC5B;MELK;RAD51;HKDC1;BCL3;SIK1;NPTXR
	MAX ENCODE	61/2073	0.917983	0.999991	0	0	0.836528	0.0715873	TFRC;TNFAIP3;ADAR;ENO1;ARRB2;SMG7;DUSP14;STK10;TUBA1B;FRAT2;FAM162A;NUP62;MACROD1;TRIM25;AGFG2;CTSC;PDK1;NDC1;DGAT2;SLC30A5;MIF;DCK;JMJD6;ADAM15;GFOD1;PGP;TIMELESS;ORAI1;BIRC5;PPIH;HAGH;RNASEH2A;NOL7;LRP8;NDRG1;PSMB10;AURKB;FOXRED2;LDHA;CCNB1;SOCS1;MTHFD1L;CCDC85B;PGK1;POC1A;PDSS1;FANCI;PNPT1;SGTB;STAT1;SRD5A1;HIGD2A;FOSL1;EHD1;ISG20;PFKL;ZNFX1;RAD51;MITD1;CENPP;TRMT61B
	ZBTB33 ENCODE	18/702	0.924674	0.999991	0	0	0.731658	0.057299	ARF3;TFRC;CNP;TROAP;SUV39H1;SETDB2;EIF2AK2;RBPJ;SMG7;LSM3;ETV5;HIGD2A;EHD1;RACGAP1;ABI1;SAP18;SPDL1;SF1
	STAT5A ENCODE	4/233	0.961287	0.999991	0	0	0.487321	0.0192405	SLC25A37;PKM;PBK;SIPA1
	CREB1 ENCODE	63/2238	0.965532	0.999991	0	0	0.794211	0.0278576	TFRC;MCM10;ADAR;KIF11;BRCA1;MTBP;FRAT1;FAM53C;B2M;CMTR1;MAP2K1;SLC30A5;HAUS5;KCNAB2;GTPBP1;JMJD6;AFTPH;SARS2;XRN1;FANCD2;PIGA;RFX5;SIK3;CHMP4B;SIK1;SF1;RNASEH2A;CDCA5;TROAP;IGHMBP2;UAP1;TOB1;LMF2;TOR1AIP1;RECQL4;LDHA;CDC45;POLR2A;RACGAP1;G3BP2;POC1A;PDE6D;ZSWIM6;SOCS7;STIL;BTN2A2;PSMB8;LSM3;NFKB2;TICRR;FOSL1;TIMM10B;SLC25A37;GALE;PRC1;RFWD3;ID1;ANP32E;CDK2AP2;P4HB;RAD18;MAP3K11;TRMT61B
	BCLAF1 ENCODE	20/851	0.975144	0.999991	0	0	0.665852	0.0167593	NDC1;JUN;TFRC;ARRDC3;NOL7;IGHMBP2;TDRD7;LIN9;SMG7;TOR1AIP1;HIGD2A;MTBP;TUBA1B;ZNFX1;CCDC85B;LMAN2;PDE6D;MITD1;PPIH;CENPP
	NR2C2 ENCODE	6/350	0.982373	0.999991	0	0	0.485099	0.00862699	PSD;NOL7;CHMP4B;PPIH;MAP3K11;PAK4
	PML ENCODE	41/1596	0.983496	0.999991	0	0	0.723634	0.0120427	GABPB2;TFRC;CNP;NOL7;IGHMBP2;KEAP1;ENO1;ZC3HAV1;KIF11;SMG7;TOB1;LDHA;TUBA1B;POLR2A;CCDC85B;ZC3H12A;NUP62;MKNK2;FAM53C;SAP18;TRIM25;KNTC1;TK1;CLSPN;PCNT;IER3;JUN;ENDOG;TPI1;STAT1;ARRDC3;TRAFD1;MIF;HIGD2A;EHD1;DHFR;ZNFX1;TIMELESS;MITD1;P4HB;CENPP
	SIX5 ENCODE	26/1094	0.98472	0.999991	0	0	0.67091	0.0103309	RNASEH2A;HSPB6;IQGAP3;TOR1AIP1;LMNB2;DDA1;CDC45;RACGAP1;LMAN2;DPF1;FAM53C;PDE6D;NDC1;TMED9;ARID5A;LRWD1;FANCG;HIGD2A;PNKD;ZNFX1;RAD51;ESPL1;PSMA2;BIRC5;CHMP4B;RAD18
	MYC CHEA	11/573	0.989344	0.999991	0	0	0.542087	0.00580761	KCNK5;PKM;TFRC;CCND1;INCENP;CDCA5;G3BP2;MYBL2;ANGPTL4;MIF;SSBP4
	MYC ENCODE	37/1515	0.991478	0.999991	0	0	0.685796	0.00586953	SUV39H2;GABPB2;TFRC;NOL7;IGHMBP2;SLC2A1;ENO1;SMG7;LRP8;PSMB10;FOXRED2;LDHA;TUBA1B;CCNB1;FRAT2;MTHFD1L;CCDC85B;FAM162A;NUP62;MACROD1;G3BP2;PDSS1;CTSC;NDC1;PNPT1;SRD5A1;SLC30A5;MIF;SLC39A14;JMJD6;HIGD2A;ISG20;PGP;BIRC5;PPIH;CENPP;TRMT61B
	USF1 ENCODE	34/1423	0.9926	0.999991	0	0	0.670826	0.00498227	GMNN;TNFAIP3;ADAR;ENO1;LRP8;PSMB10;FAM117A;RELB;SPRED3;FOXRED2;LDHA;TUBA1B;CCNB1;RAB11FIP1;AMDHD1;POC1A;TRIM25;SLC12A7;TOR3A;MAP2K1;PNPT1;SRD5A1;ARRDC3;CGN;DCK;ISG20;GALE;SIK3;TIMELESS;ORAI1;MITD1;HAGH;CENPP;IRF9
	ATF2 ENCODE	76/2852	0.995085	0.999991	0	0	0.73973	0.00364476	ARF3;CSRNP1;GABPB2;TFRC;CLSTN3;FAF2;HSPB1;MCM10;ADAR;ENO1;BRCA1;RBPJ;SMG7;MTBP;TUBA1B;FRAT1;FRAT2;FAM162A;PIP5KL1;TRPS1;NUP62;FAM53C;KNTC1;TK1;SPDL1;AGFG2;PSD;ARRDC3;TBC1D9;HAUS5;SYNGR3;SARS2;XRN1;FANCD2;RFX5;IRF7;PPIH;IRF9;SF1;NOL7;IGHMBP2;TOB1;LMF2;RELA;TOR1AIP1;PSMB10;PRDX5;POLR2A;RACGAP1;CCDC85B;G3BP2;SAP18;JUN;STIL;STAT1;TREX1;SETDB2;SYVN1;LSM3;SYT7;NFKB2;HIGD2A;FOSL1;ISG20;TIMM10B;PNKD;RAD5…
	FLI1 ENCODE	11/650	0.997755	0.999991	0	0	0.474807	0.00106713	PRDX5;LDHA;GALE;CDC45;CENPH;ESPL1;INCENP;FAF2;PPIH;NRGN;JMJD6
	USF2 ENCODE	16/965	0.999781	0.999991	0	0	0.460711	0.000101099	ARRDC3;TNFAIP3;ADAR;LRP8;PSMB10;RELB;FOXRED2;LDHA;RAB11FIP1;PGP;SIK3;TRIM25;HAGH;CENPP;SLC12A7;IRF9
	ELF1 ENCODE	56/2483	0.999889	0.999991	0	0	0.616456	6.83264e-05	GABPB2;MRPL38;BRCA1;SMG7;LMNB2;DDA1;HMGN5;TRIM25;KNTC1;TBC1D10A;NDC1;SP110;MIF;INCENP;FANCD2;CHMP4B;DENND6B;SF1;TMEM161B;SP100;CDCA5;IQGAP3;TOB1;TOR1AIP1;PRDX5;SBNO2;CDC45;RACGAP1;CCDC85B;LMAN2;ERBB2;PGK1;POC1A;ZSWIM6;PDSS1;E2F8;FANCI;POLQ;STIL;PNPT1;SRD5A1;STAT2;PARP14;LSM3;NFKB2;HIGD2A;GALE;PNKD;RAD51;EIF6;RFWD3;MITD1;CENPP;RAD18;MAP3K11;CEP89
	TAF1 ENCODE	81/3346	0.999904	0.999991	0	0	0.655854	6.3036e-05	SUV39H2;TFRC;FAF2;MRPL38;SLC2A1;ENO1;SMG7;TXNDC15;MTBP;GYS1;TUBA1B;FAM162A;RUVBL2;NUP62;FAM53C;TRIM25;KNTC1;MAP2K1;TMED9;ENDOG;TPI1;ARRDC3;TRAFD1;MIF;GTPBP1;ETV5;JMJD6;SARS2;PKM;XRN1;PSMA2;IRF1;PPIH;PRR13;SF1;PRKAA1;NOL7;IGHMBP2;LIN9;TOB1;LMF2;TOR1AIP1;GNAI2;SLC9A3R1;LDHA;PRDX5;SBNO2;SOCS1;POLR2A;CCDC85B;LMAN2;MKNK2;ERBB2;PGK1;G3BP2;SAP18;ZSWIM6;PDSS1;ASCC3;PCNT;PAK4;POLQ;JUN;NDUFA6;RANBP3;STAT1;…
	YY1 ENCODE	62/2753	0.999952	0.999991	0	0	0.611731	2.91737e-05	SUV39H2;GABPB2;FAF2;MRPL38;KEAP1;MCM10;RBPJ;SMG7;TXNDC15;LMNB2;AUH;FAM162A;WDR90;KNTC1;TK1;TMED9;GTPBP1;JMJD6;NISCH;MED25;AFTPH;SARS2;PSMA2;SIK3;BIRC5;PPIH;HAGH;VAMP2;SF1;PRKAA1;RNASEH2A;HDAC1;TROAP;IGHMBP2;LIN9;LMF2;TOR1AIP1;SBNO2;CDC45;POLR2A;RACGAP1;RAD21;LMAN2;SAP18;PCNT;PAK4;NDUFA6;RANBP3;PNPT1;BRPF3;SETDB2;LRWD1;DEK;LSM3;HIGD2A;SLC25A37;PNKD;ZNFX1;MORN4;ANP32E;TRMT61B;SPC24
	GABPA ENCODE	39/2082	0.999991	0.999991	0	0	0.507947	4.46483e-06	TMEM161B;CDCA5;FAF2;NOL7;IGHMBP2;PCSK7;SMG7;IQGAP3;TOR1AIP1;DDA1;MTBP;GYS1;PRDX5;CDC45;CCDC85B;LMAN2;RUVBL2;ERBB2;PGK1;PDE6D;PDSS1;FANCI;POLQ;SYVN1;FAM118A;LRWD1;LSM3;JMJD6;HIGD2A;TIMM10B;AFTPH;EIF6;INCENP;FANCD2;MITD1;PPIH;P4HB;CENPP;MAP3K11
