# Supplementary material for: Androgen Receptor is a Negative Regulator of PRDM16 in Beige Adipocyte
Source: Adv Sci (Weinh). 2023 May 21;10(21):2300070. doi: 10.1002/advs.202300070 (PMC10375129; doi:10.1002/advs.202300070)
Supplement: Supplementary file 3 — Supplemental Table 2 [file ADVS-10-2300070-s001.xlsx]

## Sheet: Table S2
Table S2. ENCODE and ChEA consensus transcription factors (TFs) analysis in Prdm16 low SVC clones.
Gene	Term	Overlap	P-value	Odds Ratio	Combined Score	Target genes
Usf2	USF2 ENCODE	77/965	2.35318e-13	2.79888	81.3853	HEXA;THUMPD2;ZBTB8OS;OGDHL;NAGPA;ATRAID;AFF4;GLS;SGSH;COMTD1;MAP1LC3B;LAMP1;TOM1;VPS35;SLC26A11;MPV17;CNPPD1;SLC36A1;ATP6V0B;TBCCD1;GAA;SARS;COMMD3;MFSD11;TUG1;SUMF1;FAM118B;PTP4A2;RRAGC;LACTB2;TBC1D5;DDIT3;SHPK;ATP6V1B2;ATP6V0D1;LRRC58;CIPC;ANKRD12;EIF5A2;PBXIP1;SNX30;GNS;GABARAP;SOCS2;ORC4;COMMD8;SNX2;DPP7;AMDHD2;NEU1;ATP6V1H;HS1BP3;NRBF2;FNIP1;ATP6V1D;CTSA;HSPA9;KIDINS220;MTHFR;GATB;CTNS;NR1D2…
Usf1	USF1 ENCODE	85/1423	3.06704e-08	2.02894	35.1006	POGK;HEXA;THUMPD2;ZBTB8OS;IRS2;OGDHL;NAGPA;BMI1;AFF4;SGSH;FUNDC2;COMTD1;MAP1LC3B;LAMP1;TOM1;VPS35;SLC26A11;MPV17;CNPPD1;SLC36A1;ATP6V0B;TMEM150A;GAA;COMMD3;THNSL1;MFSD11;TUG1;SUMF1;FAM118B;RAD51D;RRAGC;LACTB2;TBC1D5;DDIT3;SHPK;ATP6V0D1;ARL8B;LRRC58;PFKFB2;HDAC4;ASAH1;IDUA;CIPC;ANKRD12;EIF5A2;PPM1H;PBXIP1;SNX30;GNS;GABARAP;SOCS2;ORC4;COMMD8;SNX2;DPP7;AMDHD2;NEU1;SLC17A5;ATP6V1H;HS1BP3;NRBF2;CNNM2;…
Bhlhe40	BHLHE40 ENCODE	26/348	7.56067e-05	2.4663	23.4051	LRRC58;EIF5A2;HEXA;ANKRD12;GNS;GABARAP;SOCS2;SNX2;LAMP1;RNF138;AMDHD2;REV3L;ATP6V1H;HS1BP3;HES1;FNIP1;CNPPD1;CTSA;SLC36A1;NCOA2;MTHFR;NR1D2;BFAR;AXIN2;RRAGC;TBC1D5
Nfe2l2	NFE2L2 CHEA	56/1022	9.09448e-05	1.7973	16.7243	PGAP1;RASL11B;IRS1;COL14A1;SLC40A1;IRS2;LDLRAD4;DCAF6;PREX2;MRC2;TOM1;REV3L;PRKG1;EPHB3;AKTIP;ARAP2;PAWR;KCNAB1;AXIN2;F3;TMEFF1;MDFIC;DAAM2;COL4A1;PAPPA;CDC42EP3;ALDH1A1;CDH11;PIGK;ITGA8;SYNPO2;FGL2;PPM1H;LPL;ADCY1;AK5;CLN5;NUAK1;CHST11;HES1;AGA;IDH1;CRIM1;RASSF8;NR1D2;IGF1;PLXDC2;ESR1;COL1A2;COL5A1;CR1L;ERCC4;PQLC3;PI15;MRVI1;TCF4
Tp53	TP53 CHEA	21/319	0.0018096	2.138	13.5007	SEMA6A;SVOP;SERPINE2;CHD9;VPS13C;EI24;FHL2;ADRB2;FOXN3;HS6ST2;EDA2R;COL1A1;JPH2;SNX16;ZMAT3;CDC42EP3;CCNG1;FAM198B;CDH11;PMAIP1;GAS6
Smad4	SMAD4 CHEA	32/584	0.00287323	1.76628	10.3369	NRP1;TMEM87B;RASL11B;MEGF10;CHD9;SLC35F5;FHL2;PPM1H;LDB2;CYR61;HS6ST2;ADAMTSL1;FGD4;ALCAM;GPR39;MBNL1;FZD4;LIMCH1;VPS13C;IRX3;AXIN2;FOXP2;PTPRD;WBSCR17;RYBP;RFWD2;CDC42EP3;ROR1;LGR6;LPIN1;B4GALT4;ITGA9
Esr1	ESR1 CHEA	12/154	0.00448756	2.54835	13.7775	PTP4A2;GNA14;CXCL12;TEC;GREB1;FHL2;PAWR;PGR;HES1;TACC1;ESR1;THSD4
Suz12	SUZ12 CHEA	74/1684	0.00456129	1.41813	7.64394	NRP1;GABRB1;SPON1;SERPINE2;IRS1;COL14A1;COL12A1;FHL2;BMI1;PRSS23;CYR61;HS6ST2;MRC2;ALCAM;ADAMTS1;LIPG;CNPPD1;PRKG1;SEMA6A;COL27A1;TRPC6;LIMCH1;COMMD3;WNT16;FOXP2;HIC1;TGFBR1;CPED1;AR;WBSCR17;ADORA2A;COL4A2;DAAM2;COL4A1;PAPPA;ALDH1A2;CDC42EP3;CDH11;PGR;ROR1;PDE5A;GAS6;JDP2;FBLN7;GRAMD1B;COL15A1;ADCYAP1R1;ZCCHC5;PPM1H;LPL;ADCY1;AK5;COL19A1;CYGB;GNA14;CHST11;FRZB;ARSI;EGR3;TFAP2D;FZD4;ATP8B1;IRX3;NS…
Ar	AR CHEA	50/1095	0.00946393	1.46225	6.81446	NRP1;IRS2;HS6ST2;PREX2;GHR;SCRN1;PTER;ITGB8;PRKG1;SLC36A1;GUCY1A3;NCOA2;MEF2C;CYP7B1;FOXP2;ANO3;ARL4C;AR;MDFIC;LACTB2;COL4A1;TBC1D5;CDC42EP3;ALDH1A1;COL6A3;AKNA;FRRS1;AK5;ADRB2;ADAMTS12;THSD4;SH3BGRL;CHST11;RDH11;DNAJB4;ABCA1;ARL14EP;TPK1;CRIM1;GATB;IGF1;FLI1;GULP1;MYO1D;NBEA;SP4;SPRY1;RGS12;LGR6;FBXL7
Zc3h11a	ZC3H11A ENCODE	9/129	0.0248143	2.25363	8.33019	SOCS2;COMTD1;RAD51D;GNPDA1;TGFB3;CHD9;MTTP;CNNM2;LGR6
Stat3	STAT3 CHEA	11/177	0.0299056	1.99263	6.99353	SOCS2;HDAC4;ORC4;WBSCR17;GNPDA1;RYBP;CHD9;CIPC;ADRB2;CYP7B1;GLS
Tcf7l2	TCF7L2 ENCODE	27/583	0.0414338	1.46737	4.67162	LRRC58;RBM25;MAML1;POGK;JRKL;HSD17B11;DCAF6;SOCS2;FUNDC2;RNASEH1;CHST11;KRIT1;HES1;FNIP1;HSPA4;VPS13C;IDH1;WWP1;SARS;AXIN2;MEIS2;PLEKHA8;DLG1;SNX16;DDIT3;PHLDB3;ATR
Egr1	EGR1 ENCODE	25/537	0.0459687	1.47416	4.5401	TMEM87B;RBM25;CIPC;ARPC5L;BZW2;GNS;BZW1;SYDE2;ORC4;LAMP1;TOM1;AMZ2;HES1;AP1S3;SLC36A1;DENND4A;HSPA4;TSC22D3;NR1D2;DICER1;THNSL1;TUG1;MEX3C;COL1A1;PTP4A2
