# Supplementary material for: Androgen Receptor is a Negative Regulator of PRDM16 in Beige Adipocyte
Source: Adv Sci (Weinh). 2023 May 21;10(21):2300070. doi: 10.1002/advs.202300070 (PMC10375129; doi:10.1002/advs.202300070)
Supplement: Supplementary file 4 — Supplemental Table 3 [file ADVS-10-2300070-s002.xlsx]

## Sheet: Sheet2
Table S3. Anthropometric parameters of the human subjects. BMI, body mass index. Data are shown as means (SD). *P < 0.05.
Variable	Male	Female
n	52	64
Age (years)	52.90(5.04)	50.21 (13.79)
BMI (kg/m2)	24.95 (3.09)	23.76 (3.65)
Systolic BP (mmHg)	123.12 (8.29)	121.89 (13.74)
Diastolic BP (mmHg)	72.98 (8.27)	71.47 (9.16)
Fasting glucose (mmol/l)	5.24 (1.16)	4.98 (0.97)
Triglyceride (mmol/l)	1.65 (1.19,2.98)	1.49 (0.92,2.50)
Total cholesterol (mmol/l)	4.35(0.90)	4.53 (0.99)
HDL-cholesterol (mmol/l)	0.89(0.26)	1.02 (0.31) *
LDL-cholesterol (mmol/l)	2.99 (0.90)	3.05 (0.98)
Uric acid (µmol/l)	356.61 (93.23)	289.29 (75.37) *
